# Supplementary material for: Identification and validation of early genetic biomarkers for apple replant disease
Source: PLoS One. 2020 Sep 24;15(9):e0238876. doi: 10.1371/journal.pone.0238876 (PMC7514092; doi:10.1371/journal.pone.0238876)
Supplement: S1 Table — (XLSX) [file pone.0238876.s006.xlsx]

## Sheet: Tabelle1
Experimental plans
Experiment 1	Candidate Gene Identification
Date	Day of experiment	Action	purpose	pools	number of plants sampled
2017-02-17	0	sampling of root systems and shoots	fresh and dry mass / PA analysis	6 pools a 5 plants	30
		sampling of root systems	gene expression	4 pools a 5 plants	20
		shoot length measurement
2017-02-18	1	sampling of root systems	gene expression	4 pools a 5 plants * 6 soil variants	120
2017-02-20	3	sampling of root systems	gene expression	4 pools a 5 plants * 6 soil variants	120
		sampling of root systems and shoots	fresh and dry mass / PA analysis	10 plants * 6 soil variants	60
2017-02-24	7	sampling of root systems	gene expression	4 pools a 5 plants * 6 soil variants	120
		sampling of root systems and shoots	fresh and dry mass / PA analysis	10 plants * 6 soil variants	60
		shoot length measurement
2017-02-27	10	sampling of root systems and shoots	fresh and dry mass / PA analysis	10 plants * 6 soil variants	60
2017-03-03	14	shoot length measurement
2017-03-10	21	shoot length measurement
2017-03-17	28	shoot length measurement
2017-03-24	35	shoot length measurement
2017-03-31	42	shoot length measurement
2017-04-07	49	shoot length measurement
2017-04-14	56	sampling of root systems and shoots	fresh and dry mass / PA analysis	10 plants * 6 soil variants	60
					650	plants in experiment
Experiment 2	Candidate Gene Validation
Date	Day of experiment	Action	purpose	pools	number of plants sampled
2018-04-11	0	sampling of root systems	gene expression / PA analysis	5 pools a 3 plants	15
		shoot length measurement
2018-04-15	4	transfer heat stress plants to culture cabinet at 37°C
2018-04-18	7	sampling of root systems (except salt stress)	gene expression	5 pools a 3 plants * 5 variants	75
		start of salt stress experiment repitition
		transfer of remaining heat stress plants to the greenhouse
		shoot length measurement
2018-04-25	14	sampling of root systems, salt stress day 7	gene expression / PA analysis	5 pools a 3 plants * 6 variants	90
		shoot length measurement
2018-05-02	21	sampling of root systems, salt stress day 14	gene expression / PA analysis	5 pools a 3 plants * 1 variant	15
		shoot length measurement
2018-05-09	28	shoot length measurement
2018-05-16	35	shoot length measurement
2018-05-23	42	shoot length measurement
2018-05-30	49	shoot length measurement
2018-06-06	56	sampling of root systems and shoots	fresh and dry mass / PA analysis	5 plants * 5 variants	25
2018-06-13	63	sampling of root systems and shoots salt stress day 56	fresh and dry mass / PA analysis	5 plants * 1 variant	5
					225	plants in experiment
